# Supplementary material for: Impact of pri-let-7a-1 rs10739971 for Gastric Cancer Predisposition in an Amazon Region
Source: Genes (Basel). 2023 Feb 9;14(2):453. doi: 10.3390/genes14020453 (PMC9956087; doi:10.3390/genes14020453)
Supplement: Supplementary file 1 [file genes-14-00453-s001.zip]

Archive with 1 entries (1 files):
- genes-2025069-supplementary.pdf
